# Supplementary material for: Geometrically Induced Acceleration for Charging Dynamics of Electrical Double-Layers in a Nanopore with Sloped Walls
Source: J Phys Chem C Nanomater Interfaces. 2026 Mar 4;130(11):4065–79. doi: 10.1021/acs.jpcc.6c00582 (PMC13007040; doi:10.1021/acs.jpcc.6c00582)
Supplement: Supplementary file 2 [file jp6c00582_si_002.zip]

Archive with 2 entries (2 files):
- jp6c00582_si_002.mp4
- jp6c00582_si_001.mp4
